# Supplementary material for: Transcriptional, Epigenetic, and Functional Reprogramming of Monocytes From Non-Human Primates Following Chronic Alcohol Drinking
Source: Front Immunol. 2021 Aug 20;12:724015. doi: 10.3389/fimmu.2021.724015 (PMC8417707; doi:10.3389/fimmu.2021.724015)
Supplement: Supplementary file 7 [file Table_2.xlsx]

## Sheet: PBMC
Supplemental Table 2: Raw luminex data for PBMC, purified monocyte, or AM LPS.E.coli stimulations
PBMC- 16 hour LPS stimulation
	TNF-alpha	IL-6	B7-H1/PD-L1	IL-15	CXCL8/IL-8	S100B	CXCL12/SDF-1 alpha	IFN-beta	IL-10	CCL2/MCP-1	VEGF-A	CXCL13/BCL/BCA-1	IL-7	IL-1ra	CCL3/MIP-1 alpha	CCL4/MIP-1 beta	IL-4	IL-17a	IL-2	PDGF-BB	GM-CSF	CXCL9/MIG	IFN-gamma	IL-12 p70	IL-1 beta	CXCL11/ITAC-1	CXCL10/IP-10	IL-23	CCL11/Eotaxin	IL-18
CHD 1 NS	16.8468	167.237	1078.12	21.1668	2676.35	1001.45	1037.13	28.14	11.5673	3716.82	158.255	76.9284	12.9249	3732.45	136.938	516.254	263.927	52.7727	789.741	286.443	55.8619	310.861	83.9801	124.355	30.9567	738.884	1195.71	2738.33	89.8547	51.6363
CHD 2 NS	5.2329	38.3195	1214.1	11.5023	287.293	661.389	589.8	8.68568	19.5516	284.372	76.918	33.5131	5.94768	2567.5	97.6959	334.504	87.0833	17.7663	264.235	52.076	93.5537	218.791	28.0375	33.5469	7.68776	257.283	4093.86	3531.24	53.7407	21.9842
CHD 3 NS	13.9272	259.871	1508.3	27.3724	1030.98	780.625	1181.95	14.7559	29.6019	2128.41	77.0409	71.4852	12.9213	10500.6	147.707	1278.06	183.913	38.3977	645.705	64.3076	144.753	731.441	86.5989	110.096	29.0311	481.709	660.724	5723.9	89.8547	41.3939
CHD 4 NS	6.08959	69.4928	1099.28	15.7572	1035.61	643.014	610.458	8.68568	13.1859	308.024	119.816	33.9787	6.52365	5012.67	104.573	325.381	92.6677	21.9217	226.502	49.839	65.4159	240.286	28.0227	42.6852	12.1725	293.48	1621.91	2800.43	53.7407	21.9946
CHD 5 NS	8.5501	37.4926	871.729	17.3987	1143.38	782.298	1321.63	19.095	9.46346	975.821	230.556	54.6596	8.22743	3950.52	121.444	316.178	146.859	39.4566	313.938	110.501	49.6725	237.243	49.1507	74.0245	11.2848	453.072	902.033	2074.91	69.3644	31.016
CHD 6 NS	4.35276	13.0758	622.038	13.5166	401.479	436.748	106.577	7.88947	10.0066	35.5633	258.257	16.5646	5.94545	3361.48	92.897	251.996	95.1815	6.24727	173.082	116.249	49.0629	206.051	29.4842	31.6411	9.19931	323.154	903.206	2169.37	49.5583	18.9347
CHD 1 S	22.1129	15975	1533.85	37.5413	7957.02	1334.04	1072.06	28.8161	199.815	681.485	80.1869	82.6667	22.4822	14190.9	197.663	2796.9	234.777	52.7777	361.909	222.615	177.127	396.297	946.896	162.849	2946.69	823.829	3643.62	7606.55	135.523	55.9915
CHD 2 S	25.8483	27112.6	1954.69	49.8702	9180.73	1374.47	929.62	19.1016	141.694	3013.9	87.3753	82.6389	28.9221	17260.9	245.843	3054.33	268.317	38.4259	824.244	52.7472	310.032	473.891	595.41	177.92	1363.54	749.835	660.724	14626.8	132.92	51.6363
CHD 3 S	24.4948	30862.8	2025.1	47.2972	9126.72	1299.49	1638.27	21.9301	236.775	851.207	105.459	104.121	26.8688	27070.4	222.049	3072.42	233.234	56.8636	461.607	74.9761	228.461	659.082	1764.18	185.393	6078.08	764.215	660.724	16901.6	148.011	67.5475
CHD 4 S	22.7991	23941.5	1879.17	50.0772	10299.3	1288.98	600.243	19.095	418.217	1017.05	108.354	128.952	26.0992	25973.9	239.361	2987.13	222.743	32.2461	496.161	75.0503	285.904	451.713	793.56	168.892	2014.68	707.838	660.724	14671.7	130.291	45.795
CHD 5 S	24.8296	19487.1	1317.53	47.9972	9825.49	1219.8	1097.05	23.3221	1630.55	2971.85	243.371	244.634	28.026	20597	232.163	2884.28	270.837	44.5877	692.736	124.611	202.214	451.631	148.706	183.892	2405.14	802.567	734.059	7927.95	135.523	51.6363
CHD 6 S	21.7673	12931.3	1307.62	44.4804	10317	1153.84	106.577	17.6682	1548.55	666.145	437.945	111.495	25.5867	27224.5	210.784	3011.99	209.354	23.9936	296.407	93.7804	76.1741	426.739	161.087	156.806	1551.91	757.002	419.148	9897.58	111.054	44.3326
Control 1 NS	5.2329	30.1861	893.137	12.383	1241.53	897.328	519.048	7.09326	8.74444	171.935	83.9746	27.1448	5.07451	2978.08	95.1206	306.559	89.6681	20.3265	171.087	71.2455	44.1535	212.421	26.5442	27.7131	14.5064	275.283	886.332	1714.28	44.9695	17.4109
Control 2 NS	3.89765	12.1448	748.012	6.99955	627.104	732.055	106.577	7.49387	0.974016	1199.82	90.7975	9.64886	4.19055	1386.78	77.1168	213.144	97.9737	7.28425	321.267	93.1835	6.41918	186.157	20.6593	20.0042	3.30167	278.065	52.5896	486.788	29.9469	15.8597
Control 3 NS	6.92513	17.9015	1057.29	10.6374	847.389	573.487	347.212	19.095	2.26833	45.929	191.054	14.0964	7.66395	3677.79	95.2964	257.295	144.806	17.7682	83.0162	141.188	8.74427	218.791	51.9271	49.9484	13.0525	599.329	119.404	570.897	44.9695	27.2791
Control 1 S	19.682	15151.4	1087.79	36.2827	9076.59	1329.9	987.848	16.2202	258.851	2138.39	58.307	66.6007	21.6985	12632	214.807	2663.27	228.432	40.4631	580.754	63.0395	416.383	405.672	213.323	144.564	844.811	649.753	1039.32	5679.38	116.72	41.3939
Control 2 S	20.3808	12842.2	1119.81	36.3303	9012.14	1275.05	213.154	17.6389	236.812	2325.58	48.3494	62.7619	21.1775	10248.5	208.73	2596.76	231.321	37.3742	613.593	105.425	379.228	401.061	474.523	144.458	3696.14	668.469	469.775	5641.68	122.247	42.1154
Control 3 S	21.4234	8731.77	1286.91	38.2731	9943.84	1112.41	1214.31	33.5011	1000.51	253.795	238.769	96.9539	23.7807	22608.5	196.248	2787.96	263.812	49.1881	199.709	194.371	133.508	386.714	452.711	165.848	1232.38	1012.53	483.283	5915.43	119.483	59.6181

## Sheet: Purified monocytes
Purified monocytes- 6 hour LPS stimulation
	TNF-alpha	IL-6	B7-H1/PD-L1	IL-15	CXCL8	S100B	CXCL12	IFN-b	IL-10	CCL2	VEGF-A	CXCL13	IL-7	IL-1RA	CCL3	CCL4	IL-4	IL-17	IL-2	PGDF-BB	GM-CSF	CXCL9	IFN-gamma	IL-12	IL-1b	CXCL11	CXCL10	IL-23	CCL11	IL-18
Control 1 NS AVG	0.503827	2.76122	529.464	0.749208	748.259	689.699	235.501	0.176117	0.210488	32.9118	15.7978	3.71367	0.593682	222.281	17.2865	73.5542	13.5927	1.46778	11.0903	0.102764	1.73135	19.636	2.50985	1.62524	1.5293	18.6706	0.218247	57.7077	6.74718	1.84919
Control 3 NS AVG	0.503827	2.31997	417.784	0.332584	591.592	542.305	221.768	0.117411	0.109195	10.2666	18.4196	3.00914	0.331805	96.2098	13.3638	63.7049	7.05415	1.46778	8.45518	0.311916	1.28651	19.636	1.39555	1.62524	1.2627	14.2983	3.24638	38.6819	6.74718	1.56744
Control 1 LPS AVG	2.66145	1177.87	489.462	2.5012	1060	1067.93	257.767	0.753439	0.90351	104.726	19.4032	6.03286	2.23726	300.022	39.5951	1211.63	35.5634	7.91921	31.23	0.368964	41.0603	19.636	13.4607	7.50476	159.419	80.9385	1.15394	219.76	14.8953	4.08691
Control 2 LPS AVG	3.1561	1384.25	383.534	2.32537	1060	1374.78	198.416	1.06704	0.874986	160.127	17.9824	5.41805	2.31115	271.091	39.5951	1300.28	40.4998	6.86586	39.1158	1.18502	20.9339	19.636	12.7809	6.07429	725.02	85.3498	2.40164	319.994	13.4944	4.42389
Control 3 LPS AVG	2.99122	1468.84	492.858	2.73588	1060	1095.25	260.772	0.858986	1.33602	52.4202	34.6198	6.33375	2.38658	337.825	37.2611	1254.96	36.1246	8.26881	25.5724	0.856628	24.4024	29.454	13.4607	8.95784	184.113	87.0956	4.71206	241.716	13.4944	4.10065
CHD 1 NS AVG	0.251913	1.77955	333.062	0.749208	217.471	568.946	156.869	0.117411	0.158333	26.8908	16.6715	2.10144	0.331805	137.86	7.08083	53.8557	3.46535	0.180321	5.61761	0.102764	0.84168	19.636	0.28125	0.800628	2.33511	9.45495	5.60896	10.1823	6.74718	1.24137
CHD 2 NS AVG	0.314892	6.14202	404.068	0.641814	413.385	516.653	245.006	0.117411	0.107686	38.7895	23.2307	4.77887	0.395716	75.7699	11.4025	63.7049	9.81279	3.43491	9.64839	0.230567	1.51672	19.636	0.28125	1.11286	0.614111	11.8766	4.86563	43.3159	6.74718	0.705198
CHD 3 NS AVG	0.503827	21.4333	331.107	0.963995	1157.06	904.964	157.693	0.117411	0.18441	11.4887	25.857	2.40769	0.660709	149.119	15.3252	131.669	12.1178	0.824052	6.79626	0.19057	1.96156	19.636	2.25336	1.62524	5.3679	23.043	8.61168	43.2883	6.74718	1.27719
CHD 1 LPS AVG	3.64972	2405.47	404.593	3.38985	1060	1031.25	292.858	1.06704	1.4226	179.858	30.5655	8.86432	2.68684	343.807	38.836	1623.83	45.249	8.98412	47.066	0.441826	15.4094	34.3631	16.1897	8.46971	646.357	94.0603	7.61091	339.614	19.0983	4.08691
CHD 2 LPS AVG	3.97852	2508.05	487.142	3.15106	1060	1055.48	221.001	1.06704	3.03144	200.846	34.9491	6.50756	2.91571	311.16	44.2897	1542.23	44.743	7.56184	52.2656	0.575163	27.365	29.454	14.8203	8.46971	295.99	99.2201	4.71206	386.259	17.6973	3.42671
CHD 3 LPS AVG	4.63507	3667.3	498.697	4.23642	1060	1294.92	302.904	1.49921	1.83354	59.4053	36.1549	9.82126	3.83893	363.897	46.6665	1760.66	48.849	11.4665	36.8681	0.485299	47.3304	55.5948	20.7049	11.9326	1581.16	114.51	2.96825	581.024	21.6158	5.79337
Purified monocytes- 16 hour E.coli stimulation
AVG	MIP-1a	CXCL13	IL-1b	IL-2	IL-4	IL-5	IP-10	IL-6	IL-7	IL-8	IL-10	Eotaxin	IL-12p70	IL-17A	IL-1RA	G-CSF	IFN gamma	GM-CSF	TNFa	I-TAC	MIP-1b	IFN alpha	MCP-1	MIG	BDNF	IL-15	MIF	Granzyme B	CD40L	PDGF-BB	VEGF-A
Control 1 NS	58.6562	5.70494	17.4951	1.62054	3.90874	42.5296	3.80499	61.0963	1.42511	3248.09	0.178972	3.11991	8.18005	7.93872	78.6157	93.6081	9.2374	54.1866	50.5895	9.82316	786.736	1.86807	93.4013	9.14248	9.71637	3.05079	744.608	6.49413	5.25995	12.0123	81.2376
Control 2 NS	45.6909	5.70494	12.1912	1.72351	3.15809	56.4045	3.62785	56.8479	2.10527	3211.15	0.178972	3.11991	8.58317	7.00186	71.8091	115.801	7.8566	54.1866	19.096	11.0953	537.291	1.74461	82.8218	8.68987	10.0081	3.05079	893.149	6.49413	5.58349	5.39488	183.768
Control 4 NS	42.648	5.70494	6.72551	0.242739	3.90874	33.2078	3.20951	33.4282	1.87512	1485.38	0.178972	2.68496	7.34182	4.38247	44.1083	126.022	4.43206	45.1262	25.4781	9.18381	193.945	1.62186	33.9689	2.81712	7.29632	3.05079	692.904	6.49413	3.372	18.6297	104.305
CHD 1 NS	36.4388	5.70494	7.65873	0.769885	3.90874	47.2324	3.80499	53.6766	1.20657	1965.57	0.178972	2.90244	7.76094	4.00817	62.762	93.6081	7.58536	54.1866	13.5912	11.0953	263.083	1.62266	260.7	6.65802	7.82288	2.68623	1669.62	4.8706	4.46621	5.39488	106.452
CHD 2 NS	79.3546	24.2948	61.8041	0.242739	3.90874	51.8513	5.08777	673.403	1.87512	8040.08	0.178972	2.68496	8.98629	7.00186	232.001	126.022	6.09921	77.3365	139.855	10.4625	552.206	1.86737	1333	14.4963	6.671	3.05079	1383.04	17.5185	6.22728	18.6297	90.8172
CHD 3 NS	51.3513	19.2127	10.2885	0.769885	3.15809	28.3908	4.58364	172.715	1.65011	4446.43	0.178972	2.55625	8.58317	3.75455	41.545	113.072	2.64828	30.065	34.7187	9.50253	634.818	1.44153	797.58	4.03217	7.24456	2.68052	554.269	8.23089	2.3665	12.0123	122.285
CHD 4 NS	42.4536	5.70494	2.82976	1.29703	2.40745	56.4192	1.74868	45.0259	0.988023	1472.63	0.178972	2.68496	6.46074	1.01447	14.2105	81.6365	4.43206	10.4302	18.23	6.60977	355.669	1.13591	25.5288	5.56878	4.73748	2.68623	468.11	6.49413	1.8678	18.6297	62.5498
CHD 7 NS	30.3432	21.7537	17.2021	0.364108	4.65266	42.5296	1.74868	58.0904	1.88026	697.758	0.178972	3.11991	8.55475	8.24673	83.0841	115.801	4.70437	45.1262	60.6063	8.86181	351.03	1.62266	57.4038	2.61645	6.03694	2.77753	681.416	12.0063	2.16394	18.6297	81.0473
Control 1 e.coli	95.2688	24.4442	948.917	1.43507	3.90874	60.7395	3.14931	5370.56	3.88938	12649.7	0.573236	3.33155	8.97387	17.3202	459.389	144.508	8.76575	148.753	1717.24	13.3236	5915.89	2.36301	157.577	11.8093	10.2977	3.77285	990.581	25.5111	6.89137	18.6297	34.2585
Control 2 e.coli	67.0235	19.2127	1020.89	0.242739	5.39659	78.8656	3.20951	12345.5	2.80431	831.797	0.178972	3.11991	9.76768	7.00186	1015.28	459.004	9.69079	134.367	1543.84	14.2733	3823.3	2.36245	502.716	0.898358	7.29632	4.13088	91.0662	6.49413	5.58022	31.032	58.3761
Control 4 e.coli	127.198	32.537	1057.24	3.30698	9.0787	113.793	5.42939	4876.42	6.00091	9463.97	1.5488	4.523	11.2678	34.476	2490.71	799.572	8.7737	174.146	1339.46	21.4995	2944.2	3.36554	1013.51	11.4408	11.4896	4.66451	1384.9	38.3818	8.70354	54.7201	65.1915
CHD 1 e.coli	59.1968	12.4588	148.256	1.11156	3.15809	47.2324	2.4791	3542.38	3.40562	10826.5	0.178972	2.54036	7.12468	10.2675	124.5	103.829	5.26563	106.531	568.729	11.4174	2774.04	1.62186	176.946	9.89445	4.7098	2.68482	1519	4.8706	4.41535	12.0123	39.0173
CHD 2 e.coli	105.256	28.0561	2562.78	1.29703	6.1358	60.7395	5.02258	7496.55	4.00762	4746.1	0.178972	3.07179	8.97387	20.8979	2753.65	770.561	6.2575	137.673	2225.62	12.0515	3999.51	2.4871	467.386	12.8364	5.39296	3.4129	1193.15	17.5185	5.26684	37.0241	65.1906
CHD 3 e.coli	71.3631	27.7348	880.178	0.485477	4.65266	60.7395	2.92065	1823.46	4.75534	5329.04	0.178972	3.07179	9.35463	19.0567	235.696	868.019	3.14326	118.259	785.427	11.7367	2248.37	1.86807	527.933	7.62224	8.17856	3.04956	826.311	10.3828	3.06661	21.7634	66.2929
CHD 4 e.coli	94.7647	23.6344	857.653	1.38183	4.65266	60.7395	3.14318	5873.76	3.5281	10446.1	0.178972	3.1889	7.94691	15.3282	838.758	913.539	4.16584	141.032	1422.02	10.4602	3876.47	1.80699	852.621	8.6131	6.85141	2.86587	937.751	19.9989	4.37899	18.6297	61.3388
CHD 5 e.coli	38.2335	19.2127	511.381	1.29703	5.39659	51.8513	2.96166	4434.5	2.80431	1687.66	0.178972	1.99258	7.7655	13.5332	183.175	105.58	3.3804	134.367	1006.46	6.60977	417.164	1.86737	238.856	1.79672	1.93994	3.05079	383.966	17.5185	0.738186	31.032	28.6204
CHD 7 e.coli	60.3588	27.1685	200.8	1.94404	7.23266	78.8269	5.33254	2261.88	4.38275	1292.09	1.12827	3.55716	10.9018	20.7139	868.917	555.87	5.28768	109.105	534.803	16.1492	1003.01	2.79968	614.231	8.58646	8.2125	4.21878	795.384	28.7341	6.39898	48.8681	52.4479
