# Supplementary material for: Transcriptional, Epigenetic, and Functional Reprogramming of Monocytes From Non-Human Primates Following Chronic Alcohol Drinking
Source: Front Immunol. 2021 Aug 20;12:724015. doi: 10.3389/fimmu.2021.724015 (PMC8417707; doi:10.3389/fimmu.2021.724015)
Supplement: Supplementary file 8 [file Table_3.xlsx]

## Sheet: Sheet1
Supplemental Table 3
MS cluster markers calculated using the FindAllMarkers function in Seurat
p_val_adj < 0.05
avg_log_fc > 0.25
MS1	p_val_adj 1	MS2	p_val_adj 2	MS3	p_val_adj 3	MS4	p_val_adj 4	MS5	p_val_adj 5	MS6	p_val_adj 6	MS7	p_val_adj 7	MS8	p_val_adj 8	MS9	p_val_adj 9
ENSMMUG00000045979	0	G0S2	1.27e-222	S100A9	0	FCGR3	0	ENSMMUG00000047461	1.22e-162	FCGR3	0	MAMU-B	7.5e-113	ENSMMUG00000047461	3.98e-221	HERC5	3.22e-255
CST3	1.31e-228	VIM	3.8e-186	S100A8	0	EMP3	1.11e-260	ENSMMUG00000045247	5.31e-137	MS4A7	0	SOD2	2.65e-101	EGR1	1.49e-177	ISG15	1.04e-213
ENSMMUG00000005593	8.59e-208	MAMU-DPB	1.13e-176	PLBD1	0	RHOC	1.79e-256	UBA52	7.35e-122	SELENOP	0	WARS	5.8e-92	HTRA1	9.33e-127	IFIT1	4.22e-176
RPS2	9.21e-173	S100A10	1.61e-176	SELL	1.74e-293	SELENOP	7.99e-197	ENSMMUG00000017928	4.92e-120	PLD4	0	IDO1	2.12e-86	MT-ND3	5.55e-112	OAS1	1.48e-163
FN1	1.11e-103	OSM	8.24e-167	LYZ	5.59e-252	MAMU-DQA1	3.57e-190	S100A9	8.55e-95	LPL	0	TYMP	2.6e-82	FOS	5.39e-102	OAS2	4.22e-161
ENSMMUG00000037666	7.11e-69	TAGLN2	8.79e-154	CAMP	3.01e-171	ENSMMUG00000013289	3.41e-187	S100A8	4e-79	CDKN1C	0	FTH1	1.01e-76	ENSMMUG00000011916	1.33e-89	IFIT2	9.23e-153
MYADM	3.81e-49	ENSMMUG00000022489	2.61e-152	SERPINB1	2.44e-145	MAMU-DRA	3.58e-186	THBS1	2.64e-66	CD300H	0	SAT1	1.07e-70	AKR1B1	1.27e-79	MX1	1.24e-115
PTGS2	8.73e-41	MAMU-DPA	1.31e-136	GCA	6e-138	LMNA	1.47e-184	RPL15	9.27e-54	RAMP2	0	HIF1A	5.52e-62	EGR2	2.69e-72	IFIT3	1.82e-111
ENSMMUG00000002324	1.04e-35	SOD2	1.59e-127	QPCT	2.67e-134	ENSMMUG00000041773	1.17e-183	VCAN	6.77e-49	PLVAP	0	HLA-DQA1	4.02e-55	DHRS9	1.77e-70	EPSTI1	9.74e-87
ENSMMUG00000042625	1.13e-30	CLEC10A	3.83e-123	GPR84	1.18e-125	PSME2	2.14e-183	DUSP6	6.78e-49	GUCY1B1	0	HTRA1	3.9e-51	ENSMMUG00000042961	2.02e-61	IRF7	2.04e-84
ZFP36L2	1.17e-28	ENSMMUG00000018687	4.4e-86	GAPDH	6.36e-121	MAMU-DPA	6.41e-176	HIF1A	1.05e-46	PTPRCAP	0	ZFP36	1.18e-50	ENSMMUG00000039687	3.51e-61	DDX58	3.02e-81
		RGS1	6.16e-82	MCEMP1	5.28e-116	LGMN	1.18e-169	CD14	2.07e-45	CX3CR1	3.79e-292	BCL2A1	2.26e-50	ZFP36	5.45e-60	MX2	1.54e-80
		BCL2A1	1.18e-68	ICAM3	1.79e-115	CSTB	8.17e-169	TREM1	1.49e-44	LTB	3.96e-278	TREM1	4.57e-49	TUT7	6.41e-60	IFI44	3.7e-67
		IL1B	7.72e-54	BRI3	3.48e-97	CYP27A1	8.54e-168	ENSMMUG00000005593	1.28e-43	TCF7L2	7.36e-270	CDKN1A	6.46e-49	VCAN	3.63e-59	ENSMMUG00000005455	1.72e-61
		ID2	1.08e-50	SIRPB2	5.98e-97	MARCKS	5.58e-162	NFKBIA	7.46e-43	ENSMMUG00000010603	1.16e-264	ODF3B	3.69e-45	MT-ATP6	7.03e-57	ENSMMUG00000000662	8.54e-57
		HLA-DQA1	3.62e-34	PLAUR	1.99e-95	IFI30	2.73e-161	TKT	7.13e-42	CFD	8.77e-262	ATP13A3	2.07e-43	MT-ND2	2.34e-55	ISG20	9.78e-55
				PLP2	4.35e-89	CALHM6	9.33e-146	CAMP	2.83e-41	SIGLEC12	1.3e-247	KLF10	2.21e-39	TXNIP	9.12e-50	IFI6	7.5e-44
				ENSMMUG00000014402	7.84e-85	LIPA	4.92e-145	ENSMMUG00000042343	3.48e-41	ENSMMUG00000044639	2.54e-230	STAT1	1.67e-38	GLRX	2.52e-46	OAS3	4.7e-43
				ALDH2	3.37e-79	ENSMMUG00000044639	1.03e-142	MT-ND3	1.57e-32	SASH1	1.27e-220	PSME2	5.84e-38	LCP1	3.03e-45	PARP14	1.23e-42
				CDA	3.42e-72	MS4A7	1.35e-142	MYADM	1.55e-30	ITGB2	2.5e-217	ENSMMUG00000000662	7.07e-37	CTSD	2.44e-43	XAF1	2.31e-34
				CHIT1	6.5e-65	NGFR	1.56e-136	LENG8	1.32e-29	MAP4K2	6.37e-215	RNASE6	4.5e-36	ENSMMUG00000047411	2.51e-43	OASL	2.83e-33
				CSTA	4.21e-62	TIMP1	4.62e-135	KLF10	4.19e-25	ENSMMUG00000013289	3.13e-190	FLOT2	1.51e-34	IFT57	6.53e-38	APOBEC3A	4.4e-32
				MGST1	7.36e-56	FGR	3.67e-128	C5AR1	1.44e-14	SLC44A2	4.2e-190	IRF7	1.58e-34	ZFP36L2	1.4e-37	MARCKS	6.05e-29
				AGTRAP	1.73e-55	CD300H	2.97e-121	ENSMMUG00000001884	5.01e-12	PALLD	9.6e-184	PDE4B	9.08e-34	MNDA	5.66e-37	IFI27	3.92e-28
				NCF1	1.81e-54	ENSMMUG00000023144	1.26e-117	AHNAK	5.03e-11	APOL2	9.43e-183	LCP1	2.98e-32	ENSMMUG00000041411	2.27e-35	SMCHD1	1.8e-23
				TREM1	1.03e-49	MT1JP	9.87e-114	DHRS7	1.86e-09	ITGAL	1.3e-175	PSMB9	1.07e-29	ZEB2	1.75e-33	UBE2L6	2.24e-23
				G0S2	1.86e-49	APOL2	6.58e-108	FN1	1.87e-08	CALHM6	5.57e-160	ZNF703	2.13e-29	RGS2	2.58e-32	SCO2	4.97e-22
				ENSMMUG00000032072	6.86e-43	APOBEC3A	2.01e-107	RRP12	8.11e-08	NGFR	8.81e-159	RGL2	9.92e-29	NUDT4	6.24e-32	HELZ2	8.53e-22
				FCAR	7.61e-42	HIC1	3.42e-107	CDA	1.06e-07	LTA4H	5.7e-158	NFKBIA	1.21e-28	CAMP	3.07e-31	ENSMMUG00000040780	2.16e-20
				CD14	1.62e-41	MAMU-DPB	9.59e-107	TRIB1	2.64e-07	CALM2	9.78e-157	OSM	2.56e-28	YWHAB	4.16e-31	TNFSF13B	1.6e-18
				CD48	2.21e-39	MIF	1.58e-104	FCAR	1.35e-06	FTL	8.72e-155	LITAF	5.47e-28	DOCK8	1.52e-29	BST2	8.82e-18
				BCL2A1	1.55e-37	UCP2	1.53e-102	SORL1	1.52e-06	MAMU-A	1.86e-149	LIMK2	6.22e-26	MAMU-E	3.88e-28	ENSMMUG00000041662	1.46e-17
				MID1IP1	1.1e-31	PLVAP	6.33e-100	PTAFR	1.99e-05	PECAM1	8.53e-148	ENSMMUG00000001884	9.66e-26	SORL1	8.26e-28	APOL6	2.12e-17
						CD9.1	5.52e-95	TSC22D3	5.81e-05	VMO1	2.18e-143	IRF1	6.79e-22	MT-ND5	1.27e-27	TYMP	8.02e-17
						ABI3	8.04e-94	TMEM205	0.000729999	SDC3	1.22e-126	DNAJC25	4.53e-21	ENSMMUG00000037666	6.59e-27	DDX60L	9.88e-17
						CALM2	9.66e-91	LIMK2	0.0161303	RHOC	3.25e-125	NAMPT	1.31e-20	SDCBP	3.31e-26	STAT1	5.44e-16
						ENSMMUG00000029123	7.17e-88			LGMN	3.31e-123	ATP1B3	3.15e-20	SERPINB10	2.06e-24	PSMB9	1.79e-15
						ENSMMUG00000000662	1.78e-86			UCP2	9.52e-123	RDH5	5.3e-20	CRISPLD2	2.33e-24	PLAC8	5.03e-15
						BATF3	2e-86			BATF3	6.15e-116	JTB	7.55e-20	BTG2	3.89e-24	PSMB8	1.26e-14
						SNX10	3.46e-86			POU2F2	9.89e-116	SERPINA1	2.63e-19	CCNI	7.65e-23	ENSMMUG00000019251	1.64e-14
						VAMP5	4.97e-85			CYP27A1	4.19e-112	UBE2L6	3.64e-19	CDC42EP3	4.65e-22	WARS	2.49e-13
						SLAMF9	2.76e-83			CTSC	1.61e-108	LST1	1.09e-18	DNAJC10	4.82e-22	DHX58	2.54e-13
						GLIPR2	9.63e-78			LRRC25	4.03e-108	YWHAB	3.42e-18	CD163	4.9e-22	LAP3	4.87e-13
						CTSC	1.18e-76			ABI3	9.24e-105	ENSMMUG00000014402	1.81e-16	2020-03-01	8.36e-22	TRIM5	9.68e-13
						MAMU-DRB1	2.14e-76			ICAM2	1.39e-101	VEGFA	2.95e-16	APLP2	1.56e-21	PSME2	5.36e-12
						LRRC25	2.24e-76			RRAS	2.62e-100	FYB1	5.83e-16	ENSMMUG00000032072	4.17e-21	ODF3B	1.17e-11
						ITGB2	1.55e-75			ALDH2	6.47e-98	NAPA	1.85e-15	NFE2	4.67e-21	ADAR	2.62e-11
						NDRG2	1.6e-74			CASP1	9.94e-98	TNFRSF1A	4.24e-15	ATP1B3	6.59e-21	MAMU-E	2.24e-10
						ENSMMUG00000008222	1.45e-73			CTSB	4.22e-97	NCF1	5.63e-15	ZFP36L1	6.12e-19	IFI16	4.86e-10
						CPVL	4.99e-72			MIF	4.59e-97	S100A9	8.24e-15	HSPA8	8.73e-19	GIMAP4	7.55e-09
						PSMB9	2.4e-71			TCIRG1	7.59e-97	SLC25A37	1.28e-11	S100A9	1.19e-18	C19orf66	7.05e-08
						CD1C	7.57e-70			FGR	1.51e-96	C15orf39	6.93e-11	TNFAIP8	1.8e-18	HIC1	1.11e-07
						RNH1	4.13e-68			APBB1IP	2.49e-95	PGD	3.04e-10	ZYX	1.48e-17	TENT5A	2.11e-07
						SLC25A5	1.04e-67			PHTF2	6.8e-91	ENSMMUG00000040780	7.13e-10	PTPRC	9.46e-17	SAMD9L	4.59e-07
						TUBA1B	1.94e-65			H2AFZ	4.29e-90	LENG8	7.81e-10	CYBB	8.67e-16	HLA-DQA1	7.02e-07
						BST2	5.81e-65			FAM53B	4.26e-89	ENSMMUG00000005455	8.33e-10	APAF1	8.79e-16	UNC93B1	7.43e-07
						GNA15	3.81e-64			S100P	4.27e-88	DMXL2	1.26e-09	MBNL1	6.67e-15	PLAAT4	1.97e-06
						SCN1B	3.74e-59			NDRG2	8.16e-88	LAP3	1.54e-09	MT1M	3.27e-14	NAPA	2.48e-06
						GPR183	1.13e-58			IFI6	1.82e-86	PTP4A2	2.24e-09	ENSMMUG00000008604	5.69e-14	ENSMMUG00000013289	8.81e-06
						WARS	1.28e-57			TNNI2	6.89e-85	NCAM1	4.93e-09	C5AR1	6.57e-14	LGALS3BP	1.64e-05
						ENSMMUG00000039070	1.44e-57			ITGAD	1.01e-84	PLAAT4	1.02e-08	FN1	2.96e-13	APOL2	0.000307351
						NR4A1	2.46e-55			NFKBIZ	1.76e-83	STAT3	1.24e-08	LITAF	7.47e-13	IDO1	0.000354741
						IRF8	2.06e-54			MGLL	1.8e-83	ETS2	1.3e-08	ND4L	1.43e-12	ZFP36L1	0.00106718
						KRAS	2.98e-54			MT1JP	1.81e-83	THBS1	1.9e-08	LMO2	1.84e-12	ENSMMUG00000045979	0.0153816
						YWHAH	5.04e-54			ENSMMUG00000029123	4.7e-81	SESN2	7.86e-08	PTPN6	5.99e-12
						LFNG	4.89e-51			LST1	4.36e-79	ENSMMUG00000030892	2.15e-07	ADA2	9.15e-12
						SELENOS	2.05e-50			RPS20	9.82e-79	ENSMMUG00000002374	4.03e-07	ENSMMUG00000004539	9.57e-12
						RRAS	9.28e-50			HMOX1	1.15e-78	ENSMMUG00000020050	1.19e-06	WIPF1	1.3e-11
						HSP90B1	1.75e-48			UBB	2.23e-77	LONRF3	1.62e-05	FYB1	1.62e-11
						BIN1	3.12e-47			CNDP2	1.04e-76	CALM3	2.41e-05	ENSMMUG00000043897	1.85e-11
						VMO1	1.65e-46			HCK	3e-76	CSF3R	3.27e-05	THBS1	1.33e-10
						HES1	1.02e-45			SELENOS	1.84e-72	TRAPPC2L	0.000163816	CRLF3	2.97e-10
						HLA-DQA1	2.45e-41			PSME2	9.73e-71	PSTPIP2	0.000171272	F13A1	5.51e-10
						ISG20	3.78e-36			MT1M	1.01e-70	ENSMMUG00000044239	0.000291916	KCNA3	1.05e-09
						PLAAT4	7.98e-36			PSME1	2.11e-69	CTDNEP1	0.000404979	DGKZ	1.12e-09
										KLF3	2.36e-69	ACSL1	0.000501751	FBXL5	1.49e-09
										SCARB2	2.66e-68	PLAUR	0.000539095	PLAC8	2.35e-09
										RAP1B	2.09e-67	ISG20	0.000681235	AZU1	1.77e-08
										RIPOR2	1.41e-66	STXBP2	0.00195332	CXHXorf21	4.63e-08
										CTSD	4.45e-66	ACSL4	0.0024633	CITED2	1.22e-07
										PSMB9	8.92e-65	MPEG1	0.00609507	SAMD9L	2.03e-07
										CORO1B	1.18e-64	DDIT4	0.00644051	VPS13C	7.1e-07
										RNH1	2.17e-64	NADK	0.00743525	GIMAP4	1.15e-06
										BLOC1S2	3.53e-64	TMEM120A	0.00953415	GPCPD1	7.58e-06
										LGALS3BP	5.71e-64	TXNIP	0.0178054
										LSP1	1.09e-63	NR1H2	0.0268151
										IFI30	7.59e-63	STN1	0.0279078
										ENSMMUG00000018854	3.48e-62	FOSL2	0.0279711
										SLC25A5	1.01e-61	MAPKAPK2	0.032315
										CD81	2.27e-61
										MBD2	1.17e-60
										ITGA4	2.4e-60
										CASP12	4.36e-60
										AIF1	2.19e-58
										CSTB	1.24e-57
										CAT	6.01e-56
										RPS27L	1.37e-55
										SNX10	1.54e-55
										C3AR1	1.97e-55
										ITGB1	3.16e-55
										HSP90B1	4.03e-55
										TOB1	2.98e-54
										NT5C3A	3.27e-52
										SEC11A	9.31e-51
										PTGER4	1.59e-50
										PDIA6	1.93e-50
										ANXA5	7.11e-50
										CXCL16	8.06e-50
										MT-ND1	2.18e-49
										C19orf38	1.1e-48
										CTSH	1.23e-47
										PLAAT4	1.77e-47
										SORBS3	3.97e-47
										ITM2B	4.65e-45
										VAMP5	5.44e-45
										BIN1	8.66e-45
										ENSMMUG00000030920	1.02e-44
										MX1	1.04e-44
										SIGIRR	1.65e-44
										TIMP1	2.82e-44
										HSPA8	3.12e-44
										CALR	4.82e-43
										FCER1G	5.46e-42
										RNASET2	6.96e-42
										MT1E	7.07e-42
										SDF2L1	2.02e-40
										PYCARD	1.16e-39
										ENSMMUG00000000662	3.27e-39
										CTSA	4.44e-39
										LYN	6.83e-39
										GDI2	9.15e-39
										SPI1	1.72e-38
										CD83	2.78e-38
										AIM2	4.82e-38
										DRAP1	1.03e-37
										SPCS2	1.66e-37
										ENSMMUG00000011896	2.21e-37
										TSPAN4	2.91e-37
										HHEX	3.36e-37
										PSTPIP2	4.1e-37
										AKNA	4.2e-37
										MYLIP	2.11e-36
										DBNL	3.39e-36
										MTSS1	4.36e-36
										TUBB	2.5e-35
										MAPKAPK3	4.44e-35
										MSN	1.61e-34
										PFN1	3.86e-34
										EPS8	5.68e-34
										ENSMMUG00000041773	6.31e-34
										FAM110A	7.81e-34
										LAPTM4A	1.84e-32
										HEBP2	2.02e-32
										ACTR3	2.59e-32
										DNMT1	5.86e-32
										HIC1	2.57e-31
										IFI16	3.31e-31
										ENSMMUG00000039249	5.13e-31
										ENSMMUG00000005007	1.04e-30
										RASGRP2	5.55e-30
										MTPN	8.04e-30
										FCHO2	1.09e-29
										NDUFC2	6.7e-29
										TLN1	9.32e-29
										ENSMMUG00000023144	2.91e-28
										NINJ1	2.49e-27
										POLR1D	2.86e-27
										LFNG	4.9e-27
										DNASE1L1	9.38e-27
										NUB1	9.93e-27
										LMO2	1.19e-26
										GNA15	2.14e-26
										CREG1	2.27e-26
										TSC22D3	2.68e-26
										GRK2	2.9e-26
										PILRA	3.48e-26
										NUCB1	9.62e-26
										CITED2	1.3e-25
										DHDDS	3.03e-25
										ENSMMUG00000014452	4.15e-25
										TNFRSF1B	4.36e-25
										CASP4	1e-24
										GNS	1.06e-24
										IDO1	1.23e-24
										CMTM3	1.24e-24
										SEC11C	3.04e-24
										TMEM134	3.18e-24
										SNX5	9.81e-24
										PRNP	4.73e-23
										FAM107B	1.44e-22
										IFNGR1	4.58e-22
										ENSMMUG00000047234	5.79e-22
										EIF4A2	6.1e-22
										WARS	2e-21
										IDH2	2.39e-21
										ATG3	3.74e-20
										CD47	1.63e-19
										TNFRSF21	3e-19
										SELENOH	1.87e-18
										UNC93B1	3.58e-18
										MAMU-DQA1	1.07e-17
										PPDPF	7.25e-16
										TENT5A	2.75e-14
										DES	2.73e-13
										CD9.1	8.59e-11
										PLAC8	1.2e-08
