# Supplementary material for: Transcriptional, Epigenetic, and Functional Reprogramming of Monocytes From Non-Human Primates Following Chronic Alcohol Drinking
Source: Front Immunol. 2021 Aug 20;12:724015. doi: 10.3389/fimmu.2021.724015 (PMC8417707; doi:10.3389/fimmu.2021.724015)
Supplement: Supplementary file 9 [file Table_4.xlsx]

## Sheet: Sheet1
Supplemental Table 4: Module Scoring gene lists
Lysosome	Fcg receptro mediated phegocytosis	NFkB signaling pathways	HIF1A signaling pathway	Antigen Presentation	IL-6 signaling	Hypoxia signaling	TLR signaling
AP1M2	AKT3	TAB1	AKT3	PSME3	IL4R	PGK1	AKT3
AP3S2	PLA2G4B	TNFSF13B	CDKN1A	IFI30	IL6ST	PDK1	TLR6
TCIRG1	ARPC5	MALT1	CDKN1B	KIR3DL3	STAT1	GBE1	TAB1
NPC2	ARPC4	TIRAP	EGLN2	CREB1	IL1R1	PFKL	TIRAP
AP4B1	ARPC3	CHUK	EGLN3	CTSB	CSF2RB	ALDOA	CHUK
CTSC	ARPC1B	TNFRSF13C	CREBBP	CTSL	SOCS3	ENO2	MAP3K8
AP3M2	ARPC2	PARP1	CYBB	CTSS	STAT3	PGM1	MAPK14
AP4S1	WASF2	CSNK2A1	EDN1	PDIA3	OSMR	NDRG1	TICAM1
AP1S1	VAV3	CSNK2A2	EGF	MAMU-A	IL2RG	HK2	CTSK
AP3S1	ARPC1A	CSNK2B	EGFR	MAMU-B	IFNGR1	ALDOC	AKT1
TPP1	CFL1	TICAM1	EIF4E	MAMU-C	TYK2	GPI	AKT2
CLN3	CFL2	ERC1	EIF4EBP1	MAMU-DMA	IL13RA1	MXI1	TAB2
CLN5	WASF3	TAB2	ENO1	MAMU-DMB	TLR2	SLC2A1	FOS
CLTA	PLA2G4E	DDX58	ENO2	MAMU-DOA	IFNGR2	P4HA1	LY96
CLTB	CRK	LY96	ENO3	MAMU-DOB	IL10RB	ADM	TBK1
CLTC	CRKL	TAB3	EP300	MAMU-DPA1	IL6	P4HA2	IFNA1
AP1S3	DNM2	LAT	EPO	MAMU-DPB1	IL1R2	ENO1	IFNA2
HGSNAT	DOCK2	CSNK2A3	ERBB2	MAMU-DQA1	IL3RA	PFKP	IFNA4
CTNS	AKT1	CXCL2	AKT1	MAMU-DQA2	IFNAR1	AK4	IFNA5
CTSB	AKT2	BLNK	AKT2	MAMU-DQB1	TNFRSF1A	FAM162A	IFNA6
CTSD	FCGR1A	CARD10	ALDOA	MAMU-DRA	MYD88	PFKFB3	IFNA7
CTSE	FCGR2A	BIRC2	FLT1	MAMU-DRB1	ACVR1B	VEGFA	IFNA8
CTSG	FCGR2B	BIRC3	MTOR	MAMU-DRB5	CSF3R	BNIP3L	IFNA10
CTSH	FCGR3A	XIAP	EIF4E1B	MAMU-E	ITGB3	TPI1	IFNA13
CTSK	PIP5K1C	ICAM1	GAPDH	MAMU-F	REG1A	ERO1L	IFNA14
CTSL	PLA2G4F	TICAM2	ANGPT1	MAMU-G	CXCL1	KDM3A	IFNA16
CTSV	LAT	IKBKB	ANGPT2	HSPA1A	A2M	CCNG2	IFNA17
CTSO	AMPH	IL1B	MKNK2	HSPA1B	CSF2RA	LDHA	IFNA21
CTSS	BIN1	IL1R1	HIF1A	HSPA1L	IL15RA	GYS1	IFNAR1
CTSW	PLA2G4D	CXCL8	HK1	HSPA2	IRF9	GAPDH	IFNAR2
CTSZ	GSN	IRAK1	HK2	HSPA4	PDGFC	BHLHE40	IFNB1
AP1B1	HCK	LBP	HK3	HSPA5	HAX1	ANGPTL4	TICAM2
AP1G1	INPP5D	LCK	HMOX1	HSPA6	BAK1	JUN	IKBKB
AGA	INPPL1	LTA	IFNG	HSPA8	EBI3	SERPINE1	IL1B
DNASE2	ARF6	LTB	IFNGR1	HSP90AA1	INHBE	LOX	IL6
ABCA2	LIMK1	LTBR	IFNGR2	HSP90AB1	CRLF2	GCK	CXCL8
ARSG	LIMK2	LYN	IGF1	KIR2DL1	TNFRSF1B	PPFIA4	IL12A
GGA2	LYN	MYD88	IGF1R	KIR2DL3	CD14	MAFF	IL12B
GGA3	MARCKS	GADD45B	IL6	KIR2DL4	PTPN1	DDIT4	CXCL10
AP4E1	MYO10	ATM	IL6R	KIR2DS4	PTPN2	SLC2A3	IRAK1
ABCB9	PAK1	NFKB1	INS	KIR3DL1	IL1B	IGFBP3	IRF3
ATP6V0A2	ASAP1	NFKB2	INSR	KIR3DL2	CSF1	NFIL3	IRF5
PLA2G15	PIK3CA	NFKBIA	ENO4	KLRC1	IL18R1	FOS	IRF7
ATP6V0D2	PIK3CB	IRAK4	LDHA	KLRC2	TNF	RBPJ	JUN
FUCA1	PIK3CD	PIAS4	ARNT	KLRC3	PF4	HK1	LBP
GAA	PIK3R1	PLAU	LTBR	CIITA	CXCL13	CITED2	CCL3L3
MFSD8	PIK3R2	PLCG1	NFKB1	NFYA	LTBR	ISG20	CXCL9
GALC	PLA2G4A	PLCG2	NOS2	NFYB	FAS	GALK1	MYD88
GALNS	PLCG1	PIDD1	NOS3	NFYC	IL17RA	WSB1	NFKB1
GGA1	PLCG2	PRKCB	NPPA	LGMN	CXCL10	PYGM	NFKBIA
GBA	PLD1	PRKCQ	SERPINE1	B2M	IL9R	STC1	IRAK4
SLC17A5	PLD2	PTGS2	ANGPT4	PSME1	STAM2	ZNF292	TLR7
AP3M1	ASAP3	BCL2	PDHA1	PSME2	TNFRSF12A	BTG1	TLR8
LAMP3	PRKCA	BCL2A1	PDHA2	RFX5	STAT2	PLIN2	PIK3CA
GLA	PRKCB	RELA	PDHB	RFXAP	HMOX1	CSRP2	PIK3CB
GLB1	PRKCD	RELB	PDK1	TAP1	LEPR	VLDLR	PIK3CD
GM2A	PRKCE	BCL2L1	PFKFB3	TAP2	CBL	JMJD6	PIK3R1
GNS	PRKCG	CCL4	PFKL	TAPBP	CD9	EXT1	PIK3R2
SUMF1	MAPK1	CCL13	PGK1	TNF	CXCL3	F3	TLR9
GUSB	MAPK3	CCL19	PIK3CA	CALR	TGFB1	PDK3	TOLLIP
HEXA	MAP2K1	CCL21	PIK3CB	CANX	MAP3K8	ANKZF1	MAPK1
HEXB	SPHK2	CXCL12	PIK3CD	KLRC4	ITGA4	UGP2	MAPK3
HYAL1	PTPRC	SYK	PIK3R1	RFXANK	CD38	ALDOB	MAPK8
IDS	RAC1	MAP3K7	PIK3R2	CD4	JUN	STC2	MAPK11
IDUA	RAC2	BTK	PLCG1	CD8A	SOCS1	ERRFI1	MAPK9
IGF2R	RAF1	TLR4	PLCG2	CD8B	ACVRL1	ENO3	MAPK10
LAMP1	RPS6KB1	TNF	EGLN1	CD74	PIM1	PNRC1	MAPK13
LAMP2	RPS6KB2	TNFAIP3	PRKCA		TNFRSF21	HMOX1	MAP2K1
LIPA	MARCKSL1	TNFRSF1A	PRKCB		PIK3R5	PGF	MAP2K2
M6PR	NCF1	TRAF1	PRKCG		GRB2	GAPDHS	MAP2K3
ARSA	SYK	TRAF2	MAPK1		IRF1	CHST2	MAP2K6
ARSB	VASP	TRAF3	MAPK3		DNTT	TMEM45A	MAP2K7
MAN2B1	VAV1	TRAF5	MAP2K1		CSF2	BCAN	RAC1
MANBA	VAV2	TRAF6	MAP2K2		IL2RA	ATF3	RELA
ASAH1	WAS	UBE2I	BCL2		PTPN11	CAV1	MAPK12
NAGA	ARPC5L	VCAM1	RELA		IL12RB1	AMPD3	CCL3
NAGLU	PIP5K1A	TRIM25	RPS6		CCR1	GPC3	CCL4
NEU1	PIP5K1B	CARD14	RPS6KB1		CNTFR	NDST1	CCL5
NPC1	PLA2G6	CARD11	RPS6KB2		PLA2G2A	IRS2	CXCL11
SLC11A2	PIK3R3	IKBKG	SLC2A1		CXCL9	SAP30	MAP2K4
ATP6V0A4	SCIN	TNFSF11	STAT3		CD44	GAA	SPP1
NAGPA	PLPP1	TRADD	ELOC		IL7	SDC4	STAT1
ATP6V1H	PLPP2	RIPK1	ELOB		CXCL11	STBD1	MAP3K7
ATP6V0C	PLPP3	TNFSF14	TEK		CCL7	IER3	TLR1
ACP2	ASAP2	TNFRSF11A	TF		LTB	PKLR	TLR2
ATP6V0B	SPHK1	CFLAR	TFRC		IL17RB	IGFBP1	TLR3
ATP6V0A1	WASF1	BCL10	TIMP1		CD36	PLAUR	TLR4
ATP6AP1	WASL	MAP3K14	TLR4			PRKCDBP	TLR5
ACP5	GAB2	CD14	VEGFA			WISP2	TNF
CTSA	CDC42	CCL4L2	VHL			LARGE	TRAF3
LAPTM4B		CD40	HKDC1			CCRN4L	TRAF6
PPT1		CD40LG	CAMK2A			S100A4	CASP8
LGMN			CAMK2B			RRAGD	PIK3R3
PSAP			CAMK2D			ZFP36	IKBKG
MCOLN1			CAMK2G			EGFR	RIPK1
DNASE2B			CUL2			EDN2	FADD
SORT1			PIK3R3			IDS	CD14
SGSH			MKNK1			CDKN1A	CD80
SLC11A1			EIF4E2			RORA	CD86
SMPD1			RBX1			DUSP1	CCL4L2
PSAPL1						MIF	CD40
LAPTM5						PPP1R3C	IKBKE
GNPTAB						DPYSL4
AP3B2						KDELR3
CLTCL1						DTNA
GNPTG						ADORA2B
AP3B1						HS3ST1
CTSF						PTRF
CD164						NR3C1
AP1S2						KLF6
AP1G2						GPC4
AP1M1						CYR61
AP3D1						TNFAIP3
ATP6V0D1						CA12
AP4M1						HEXA
PPT2						BGN
NAPSA						PPP1R15A
SCARB2						PGM2
LITAF						PIM1
ENTPD4						PRDX5
CD63						NAGK
CD68						CDKN1B
LAPTM4A						BRS3
						TKTL1
						MT1E
						ATP7A
						MT2A
						SDC3
						TIPARP
						PKP1
						ANXA2
						PGAM2
						DDIT3
						PRKCA
						SLC37A4
						CXCR4
						EFNA3
						CP
						KLF7
						CTGF
						CHST3
						TPD52
						LXN
						B4GALNT2
						PPARGC1A
						BCL2
						GCNT2
						HAS1
						KLHL24
						SCARB1
						SLC25A1
						SDC2
						CASP6
						VHL
						FOXO3
						PDGFB
						B3GALT6
						SLC2A5
						SRPX
						EFNA1
						GLRX
						CXCR7
						PAM
						TGFBI
						DCN
						SIAH2
						PLAC8
						FBP1
						TPST2
						PHKG1
						MYH9
						CDKN1C
						GRHPR
						PCK1
						INHA
						HSPA5
						NDST2
						NEDD4L
						TPBG
						XPNPEP1
						IL6
						SLC6A6
						MAP3K1
						LDHC
						AKAP12
						TES
						KIF5A
						LALBA
						COL5A1
						GPC1
						HDLBP
						ILVBL
						NCAN
						TGM2
						ETS1
						HOXB9
						SELENBP1
						FOSL2
						SULT2B1
						TGFB3
